# Supplementary material for: Dual-Energy Computed Tomography (DECT) for Diagnosing Contrast-Induced Encephalopathy (CIE) Mimicking Intracranial Hemorrhage (ICH): A Rare Case
Source: Diagnostics (Basel). 2025 Sep 23;15(19):2426. doi: 10.3390/diagnostics15192426 (PMC12523876; doi:10.3390/diagnostics15192426)
Supplement: Supplementary file 1 [file diagnostics-15-02426-s001.zip]

Archive with 1 entries (1 files):
- diagnostics-3846248-supplementary.pdf
